# Supplementary material for: Metabolite Profile of Treatment-Naive Metabolic Syndrome Subjects in Relation to Cardiovascular Disease Risk
Source: Metabolites. 2021 Apr 13;11(4):236. doi: 10.3390/metabo11040236 (PMC8069178; doi:10.3390/metabo11040236)
Supplement: Supplementary file 1 [file metabolites-11-00236-s001.zip]

Archive with 8 entries (8 files):
- Table S4_Lipolysis_suppression_data.csv
- Table S5_spearman_lipid_metab_Ra.csv
- FigureS1 AUC_ML_Rd_IR_varia_select.pdf
- Table S2_Significant_spear_corr_fram_score_q0.05.csv
- Table S1_MWU_from_top20ML_lipidmetab_Rd_IR.csv
- Table S3_BL_framingham_Strat.csv
- FigureS2 Plot_AUC_top9metabolites.pdf
- Table S6_Significant_spear_corr_glycerol_rasupp_clinical.csv
