# Supplementary material for: Metabolite Profile of Treatment-Naive Metabolic Syndrome Subjects in Relation to Cardiovascular Disease Risk
Source: Metabolites. 2021 Apr 13;11(4):236. doi: 10.3390/metabo11040236 (PMC8069178; doi:10.3390/metabo11040236)
Supplement: Supplementary file 1 [file metabolites-11-00236-s001.zip › Table S4_Lipolysis_suppression_data.csv]

ID	Lipolysis_suppresion_%	Framingham_score_%	Framingham_classification
MP-M27	70.6	16	High_fram
MP-M28	56.5	10	Low_fram
MP-M29	60.3	13	High_fram
MP-M30	79.3	13	High_fram
MP-M31	43.7	14	High_fram
MP-M32	53.2	16	High_fram
MP-M33	72.2	13	High_fram
MP-M34	51.2	13	High_fram
MP-M35	57.3	11	Low_fram
MP-M36	67	12	High_fram
MP-M37	79.4	17	High_fram
MP-M39	68.1	11	Low_fram
MP-M40	63.2	9	Low_fram
MP-M41	59.1	15	High_fram
MP-M42	72.4	6	Low_fram
MP-M43	34.1	16	High_fram
MP-M44	55.3	11	Low_fram
MP-M45	51.4	13	High_fram
MP-M47	71.4	14	High_fram
MP-M48	83.3	18	High_fram
MP-M50	67.1	16	High_fram
MP-M51	82.2	11	Low_fram
MP-M111	69	15	High_fram
MP-M112	54	6	Low_fram
MP-M113	81	9	Low_fram
MP-M114	72	11	Low_fram
MP-M115	70	15	High_fram
MP-M116	62	12	High_fram
MP-M117	74	8	Low_fram
MP-M118	26	17	High_fram
MP-M119	35	14	High_fram
MP-M120	80	10	Low_fram
MP-M121	74	7	Low_fram
MP-M122	86	16	High_fram
MP-M123	52	17	High_fram
MP-M125	76	13	High_fram
MP-M126	76	17	High_fram
MP-M127	70	12	High_fram
MP-M128	68	11	Low_fram
