# Supplementary material for: Metabolite Profile of Treatment-Naive Metabolic Syndrome Subjects in Relation to Cardiovascular Disease Risk
Source: Metabolites. 2021 Apr 13;11(4):236. doi: 10.3390/metabo11040236 (PMC8069178; doi:10.3390/metabo11040236)
Supplement: Supplementary file 1 [file metabolites-11-00236-s001.zip › Table S5_spearman_lipid_metab_Ra.csv]

	metabolite	p.value	spearman.rho	q.value	Biochemical	SUB_PATHWAY	SUPER_PATHWAY
351	COMP_ID_35160	8.12E-05	0.5885509	0.036614042	oleoylcarnitine_(C18)	Fatty_Acid_Metabolism_(Acyl_Carnitine,_Monounsaturated)	Lipid
226	COMP_ID_57520	0.001253195	0.498051329	0.184549506	dihomo-linoleoylcarnitine_(C20:2)*	Fatty_Acid_Metabolism_(Acyl_Carnitine,_Polyunsaturated)	Lipid
243	COMP_ID_57519	0.001757291	0.484891436	0.184549506	eicosenoylcarnitine_(C20:1)*	Fatty_Acid_Metabolism_(Acyl_Carnitine,_Monounsaturated)	Lipid
171	COMP_ID_57528	0.002046003	0.478796347	0.184549506	adrenoylcarnitine_(C22:4)*	Fatty_Acid_Metabolism_(Acyl_Carnitine,_Polyunsaturated)	Lipid
214	COMP_ID_57699	0.001545465	-0.489952934	0.184549506	cortolone_glucuronide_(1)	Corticosteroids	Lipid
143	COMP_ID_61840	0.002616869	0.468694645	0.196701325	3-hydroxyoleoylcarnitine	Fatty_Acid_Metabolism_(Acyl_Carnitine,_Hydroxy)	Lipid
361	COMP_ID_53223	0.004270762	0.447638817	0.228282645	palmitoleoylcarnitine_(C16:1)*	Fatty_Acid_Metabolism_(Acyl_Carnitine,_Monounsaturated)	Lipid
133	COMP_ID_542	0.004761488	0.442779779	0.228282645	3-hydroxybutyrate_(BHBA)	Ketone_Bodies	Lipid
238	COMP_ID_61864	0.005942576	0.432660325	0.228282645	dodecenedioate_(C12:1-DC)*	Fatty_Acid,_Dicarboxylate	Lipid
368	COMP_ID_44681	0.005969035	0.432454325	0.228282645	palmitoylcarnitine_(C16)	Fatty_Acid_Metabolism_(Acyl_Carnitine,_Long_Chain_Saturated)	Lipid
352	COMP_ID_53260	0.006074039	0.431644485	0.228282645	oleoylcholine	Fatty_Acid_Metabolism_(Acyl_Choline)	Lipid
42	COMP_ID_34393	0.00604764	-0.431846945	0.228282645	1-linolenoylglycerol_(18:3)	Monoacylglycerol	Lipid
184	COMP_ID_57518	0.007017829	0.424862079	0.243464689	arachidonoylcarnitine_(C20:4)	Fatty_Acid_Metabolism_(Acyl_Carnitine,_Polyunsaturated)	Lipid
369	COMP_ID_52944	0.013833193	0.391051277	0.376262526	palmitoylcholine	Fatty_Acid_Metabolism_(Acyl_Choline)	Lipid
440	COMP_ID_36850	0.015023985	0.38669839	0.376262526	taurolithocholate_3-sulfate	Secondary_Bile_Acid_Metabolism	Lipid
280	COMP_ID_35678	0.015052676	0.38659716	0.376262526	hexadecanedioate_(C16)	Fatty_Acid,_Dicarboxylate	Lipid
305	COMP_ID_57463	0.016860882	0.380523363	0.376262526	linoleoylcholine*	Fatty_Acid_Metabolism_(Acyl_Choline)	Lipid
363	COMP_ID_53257	0.017147262	0.379612294	0.376262526	palmitoloelycholine	Fatty_Acid_Metabolism_(Acyl_Choline)	Lipid
441	COMP_ID_62918	0.017968116	0.377069958	0.376262526	tetradecadienedioate_(C14:2-DC)*	Fatty_Acid,_Dicarboxylate	Lipid
262	COMP_ID_42574	0.02002284	0.371109145	0.376262526	glycohyocholate	Secondary_Bile_Acid_Metabolism	Lipid
281	COMP_ID_57428	0.019995823	-0.371184124	0.376262526	hexadecasphingosine_(d16:1)*	Sphingosines	Lipid
299	COMP_ID_34035	0.019162875	-0.373538497	0.376262526	linolenate_(18:3n3_or_3n6)	Long_Chain_Polyunsaturated_Fatty_Acid_(n3_and_n6)	Lipid
203	COMP_ID_1563	0.018010962	-0.376939955	0.376262526	chenodeoxycholate	Primary_Bile_Acid_Metabolism	Lipid
425	COMP_ID_33969	0.017732302	-0.377790155	0.376262526	stearidonate_(18:4n3)	Long_Chain_Polyunsaturated_Fatty_Acid_(n3_and_n6)	Lipid
224	COMP_ID_57521	0.021334811	0.36756593	0.384879984	dihomo-linolenoylcarnitine_(C20:3n3_or_6)*	Fatty_Acid_Metabolism_(Acyl_Carnitine,_Polyunsaturated)	Lipid
162	COMP_ID_61769	0.022636726	0.364225342	0.392660134	5-dodecenoylcarnitine_(C12:1)	Fatty_Acid_Metabolism_(Acyl_Carnitine,_Monounsaturated)	Lipid
318	COMP_ID_48182	0.024997262	0.358556465	0.392692879	myristoleoylcarnitine_(C14:1)*	Fatty_Acid_Metabolism_(Acyl_Carnitine,_Monounsaturated)	Lipid
264	COMP_ID_32620	0.025350584	0.357746626	0.392692879	glycolithocholate_sulfate*	Secondary_Bile_Acid_Metabolism	Lipid
186	COMP_ID_57513	0.025663129	0.357038016	0.392692879	arachidoylcarnitine_(C20)*	Fatty_Acid_Metabolism_(Acyl_Carnitine,_Long_Chain_Saturated)	Lipid
55	COMP_ID_55041	0.026992193	0.354102348	0.392692879	1-oleoyl-2-arachidonoyl-GPE_(18:1/20:4)*	Phosphatidylethanolamine_(PE)	Lipid
401	COMP_ID_57476	0.026481514	-0.355215877	0.392692879	sphingomyelin_(d18:0/20:0,_d16:0/22:0)*	Dihydrosphingomyelins	Lipid
75	COMP_ID_52461	0.031378111	0.345194112	0.435661876	1-palmitoyl-2-oleoyl-GPC_(16:0/18:1)	Phosphatidylcholine_(PC)	Lipid
342	COMP_ID_36754	0.033166999	0.341853524	0.435661876	octadecanedioate_(C18)	Fatty_Acid,_Dicarboxylate	Lipid
107	COMP_ID_31934	0.03380968	-0.340689451	0.435661876	2-hydroxyadipate	Fatty_Acid,_Dicarboxylate	Lipid
422	COMP_ID_17747	0.032235279	-0.343574433	0.435661876	sphingosine	Sphingosines	Lipid
185	COMP_ID_53261	0.036154993	0.336589567	0.450050576	arachidonoylcholine	Fatty_Acid_Metabolism_(Acyl_Choline)	Lipid
225	COMP_ID_53262	0.03967934	0.33081946	0.450050576	dihomo-linolenoyl-choline	Fatty_Acid_Metabolism_(Acyl_Choline)	Lipid
343	COMP_ID_61867	0.040066041	0.330212081	0.450050576	octadecanedioylcarnitine_(C18-DC)*	Fatty_Acid_Metabolism_(Acyl_Carnitine,_Dicarboxylate)	Lipid
432	COMP_ID_52990	0.041178359	0.328491171	0.450050576	suberoylcarnitine_(C8-DC)	Fatty_Acid_Metabolism_(Acyl_Carnitine,_Dicarboxylate)	Lipid
294	COMP_ID_34534	0.043825045	0.324543204	0.450050576	laurylcarnitine_(C12)	Fatty_Acid_Metabolism_(Acyl_Carnitine,_Medium_Chain)	Lipid
261	COMP_ID_52975	0.044454964	0.323632134	0.450050576	glycodeoxycholate_3-sulfate	Secondary_Bile_Acid_Metabolism	Lipid
59	COMP_ID_48258	0.045021021	0.322822295	0.450050576	1-oleoyl-GPC_(18:1)	Lysophospholipid	Lipid
282	COMP_ID_61862	0.046388774	0.320898926	0.450050576	hexadecenedioate_(C16:1-DC)*	Fatty_Acid,_Dicarboxylate	Lipid
430	COMP_ID_57464	0.046901058	0.320190316	0.450050576	stearoylcholine*	Fatty_Acid_Metabolism_(Acyl_Choline)	Lipid
326	COMP_ID_57810	0.046439391	-0.320828631	0.450050576	nisinate_(24:6n3)	Long_Chain_Polyunsaturated_Fatty_Acid_(n3_and_n6)	Lipid
51	COMP_ID_36594	0.043825045	-0.324543204	0.450050576	1-linoleoyl-GPI*_(18:2)*	Lysophospholipid	Lipid
268	COMP_ID_57444	0.041777308	-0.327580102	0.450050576	glycosyl-N-(2-hydroxynervonoyl)-sphingosine_(d18:1/24:1(2OH))*	Hexosylceramides_(HCER)	Lipid
345	COMP_ID_61865	0.052600565	0.3126993	0.453286791	octadecenedioylcarnitine_(C18:1-DC)*	Fatty_Acid_Metabolism_(Acyl_Carnitine,_Dicarboxylate)	Lipid
429	COMP_ID_34409	0.053411605	0.311687001	0.453286791	stearoylcarnitine_(C18)	Fatty_Acid_Metabolism_(Acyl_Carnitine,_Long_Chain_Saturated)	Lipid
320	COMP_ID_33952	0.05963985	0.304297215	0.453286791	myristoylcarnitine_(C14)	Fatty_Acid_Metabolism_(Acyl_Carnitine,_Long_Chain_Saturated)	Lipid
443	COMP_ID_35669	0.060807243	0.302981225	0.453286791	tetradecanedioate_(C14)	Fatty_Acid,_Dicarboxylate	Lipid
37	COMP_ID_35186	0.061717529	0.301968926	0.453286791	1-arachidonoyl-GPE_(20:4n6)*	Lysophospholipid	Lipid
151	COMP_ID_37184	0.06231437	0.301311611	0.453286791	5alpha-androstan-3alpha,17beta-diol_disulfate	Androgenic_Steroids	Lipid
1	COMP_ID_38293	0.061246063	-0.302491737	0.453286791	(12_or_13)-methylmyristate_(a15:0_or_i15:0)	Fatty_Acid,_Branched	Lipid
274	COMP_ID_57445	0.060988442	-0.302778765	0.453286791	glycosyl-N-tricosanoyl-sphingadienine_(d18:2/23:0)*	Hexosylceramides_(HCER)	Lipid
116	COMP_ID_61702	0.060266211	-0.303588605	0.453286791	2-hydroxyphytanate*	Fatty_Acid,_Branched	Lipid
335	COMP_ID_52604	0.06008672	-0.303791065	0.453286791	N-palmitoyl-sphinganine_(d18:0/16:0)	Dihydroceramides	Lipid
426	COMP_ID_19503	0.055904943	-0.308650102	0.453286791	stearoyl_sphingomyelin_(d18:1/18:0)	Sphingomyelins	Lipid
188	COMP_ID_57331	0.055820361	-0.308751332	0.453286791	behenoyl_dihydrosphingomyelin_(d18:0/22:0)*	Dihydrosphingomyelins	Lipid
319	COMP_ID_57365	0.051560999	-0.314015289	0.453286791	myristoyl_dihydrosphingomyelin_(d18:0/14:0)*	Dihydrosphingomyelins	Lipid
328	COMP_ID_39732	0.049629826	-0.316517558	0.453286791	N-oleoyltaurine	Endocannabinoid	Lipid
449	COMP_ID_1605	0.048973882	-0.317385289	0.453286791	ursodeoxycholate	Secondary_Bile_Acid_Metabolism	Lipid
50	COMP_ID_54885	0.06356591	-0.299949307	0.455051198	1-linoleoyl-GPG_(18:2)*	Lysophospholipid	Lipid
74	COMP_ID_52450	0.066529437	-0.296806199	0.468824625	1-palmitoyl-2-linoleoyl-GPI_(16:0/18:2)	Phosphatidylinositol_(PI)	Lipid
289	COMP_ID_57577	0.068495407	-0.2947816	0.475252749	isoursodeoxycholate	Secondary_Bile_Acid_Metabolism	Lipid
237	COMP_ID_32388	0.070608649	0.292655771	0.479026465	dodecanedioate_(C12)	Fatty_Acid,_Dicarboxylate	Lipid
144	COMP_ID_31943	0.07454616	0.288824692	0.479026465	3-hydroxysebacate	Fatty_Acid,_Monohydroxy	Lipid
67	COMP_ID_52464	0.077585417	0.285974595	0.479026465	1-palmitoyl-2-arachidonoyl-GPE_(16:0/20:4)*	Phosphatidylethanolamine_(PE)	Lipid
344	COMP_ID_61861	0.081156317	0.282735236	0.479026465	octadecenedioate_(C18:1-DC)*	Fatty_Acid,_Dicarboxylate	Lipid
132	COMP_ID_62069	0.081497538	0.282431547	0.479026465	3-hydroxyadipate*	Fatty_Acid,_Dicarboxylate	Lipid
160	COMP_ID_46172	0.083081686	0.281034453	0.479026465	5alpha-pregnan-diol_disulfate	Progestin_Steroids	Lipid
313	COMP_ID_57512	0.084618965	0.279698338	0.479026465	margaroylcarnitine_(C17)*	Fatty_Acid_Metabolism_(Acyl_Carnitine,_Long_Chain_Saturated)	Lipid
339	COMP_ID_1759	0.084971435	-0.279394648	0.479026465	N-stearoyl-sphinganine_(d18:0/18:0)*	Dihydroceramides	Lipid
147	COMP_ID_40062	0.082163659	-0.28184153	0.479026465	4-hydroxy-2-oxoglutaric_acid	Fatty_Acid,_Dicarboxylate	Lipid
193	COMP_ID_32412	0.082068718	-0.281925397	0.479026465	butyrylcarnitine_(C4)	Fatty_Acid_Metabolism_(also_BCAA_Metabolism)	Lipid
45	COMP_ID_53176	0.079132282	-0.284557375	0.479026465	1-linoleoyl-2-linolenoyl-GPC_(18:2/18:3)*	Phosphatidylcholine_(PC)	Lipid
209	COMP_ID_62873	0.076278416	-0.287189354	0.479026465	cis-4-decenoate_(10:1n6)*	Medium_Chain_Fatty_Acid	Lipid
395	COMP_ID_17769	0.074456373	-0.288910263	0.479026465	sphinganine	Sphingolipid_Synthesis	Lipid
129	COMP_ID_61871	0.074032653	-0.289315183	0.479026465	3-carboxy-4-methyl-5-pentyl-2-furanpropionate_(3-CMPFP)	Fatty_Acid,_Dicarboxylate	Lipid
445	COMP_ID_52436	0.071427048	-0.291845931	0.479026465	tricosanoyl_sphingomyelin_(d18:1/23:0)*	Sphingomyelins	Lipid
381	COMP_ID_63057	0.087765455	-0.277021212	0.488669383	picolinoylglycine	Fatty_Acid_Metabolism_(Acyl_Glycine)	Lipid
276	COMP_ID_57658	0.091726648	-0.273754442	0.504496565	heneicosapentaenoate_(21:5n3)	Long_Chain_Polyunsaturated_Fatty_Acid_(n3_and_n6)	Lipid
327	COMP_ID_57664	0.098344449	0.268531285	0.52222494	N-oleoylserine	Endocannabinoid	Lipid
82	COMP_ID_33955	0.098434868	0.268461814	0.52222494	1-palmitoyl-GPC_(16:0)	Lysophospholipid	Lipid
211	COMP_ID_5983	0.101897549	0.265837342	0.52222494	corticosterone	Corticosteroids	Lipid
96	COMP_ID_52623	0.101615668	-0.266048418	0.52222494	1-stearoyl-2-oleoyl-GPG_(18:0/18:1)	Phosphatidylglycerol_(PG)	Lipid
337	COMP_ID_39835	0.101350646	-0.266247278	0.52222494	N-palmitoyltaurine	Endocannabinoid	Lipid
406	COMP_ID_48490	0.100293354	-0.267044595	0.52222494	sphingomyelin_(d18:1/20:0,_d16:1/22:0)*	Sphingomyelins	Lipid
32	COMP_ID_39609	0.108421428	0.261072028	0.53038512	16-hydroxypalmitate	Fatty_Acid,_Monohydroxy	Lipid
309	COMP_ID_62526	0.109609703	0.260227667	0.53038512	lithocholate_sulfate_(1)	Secondary_Bile_Acid_Metabolism	Lipid
65	COMP_ID_33230	0.111721921	0.258743739	0.53038512	1-palmitoleoyl-GPC*_(16:1)*	Lysophospholipid	Lipid
102	COMP_ID_45966	0.11110531	-0.259174725	0.53038512	1-stearoyl-GPS_(18:0)*	Lysophospholipid	Lipid
240	COMP_ID_18467	0.110709481	-0.259452349	0.53038512	eicosapentaenoate_(EPA
400	COMP_ID_57473	0.109560928	-0.260262189	0.53038512	sphingomyelin_(d18:0/18:0,_d19:0/17:0)*	Dihydrosphingomyelins	Lipid
394	COMP_ID_57426	0.105195433	-0.263400317	0.53038512	sphingadienine	Sphingolipid_Synthesis	Lipid
4	COMP_ID_43264	0.118246874	0.254289622	0.553317026	(R)-3-hydroxybutyrylcarnitine	Fatty_Acid_Metabolism_(Acyl_Carnitine,_Hydroxy)	Lipid
405	COMP_ID_57475	0.119006101	-0.253783472	0.553317026	sphingomyelin_(d18:1/19:0,_d19:1/18:0)*	Sphingomyelins	Lipid
115	COMP_ID_35675	0.120689286	0.252669943	0.555417021	2-hydroxypalmitate	Fatty_Acid,_Monohydroxy	Lipid
403	COMP_ID_52615	0.121924595	-0.251860103	0.555434265	sphingomyelin_(d18:1/17:0,_d17:1/18:0,_d19:1/16:0)	Sphingomyelins	Lipid
384	COMP_ID_48394	0.123254912	-0.250994826	0.555879653	pregnanolone/allopregnanolone_sulfate	Progestin_Steroids	Lipid
87	COMP_ID_52447	0.127120563	0.248519515	0.56719266	1-stearoyl-2-arachidonoyl-GPE_(18:0/20:4)	Phosphatidylethanolamine_(PE)	Lipid
357	COMP_ID_54946	0.129536239	0.247001066	0.56719266	oleoyl-oleoyl-glycerol_(18:1/18:1)_[2]*	Diacylglycerol	Lipid
145	COMP_ID_52938	0.128510955	-0.247642941	0.56719266	3-hydroxystearate	Fatty_Acid,_Monohydroxy	Lipid
69	COMP_ID_52454	0.132644946	0.245077697	0.575219912	1-palmitoyl-2-dihomo-linolenoyl-GPC_(16:0/20:3n3_or_6)*	Phosphatidylcholine_(PC)	Lipid
153	COMP_ID_37185	0.134803644	0.243761708	0.579013747	5alpha-androstan-3alpha,17beta-diol_monosulfate_(2)	Androgenic_Steroids	Lipid
169	COMP_ID_32198	0.139884439	0.240724809	0.580921856	acetylcarnitine_(C2)	Fatty_Acid_Metabolism_(Acyl_Carnitine,_Short_Chain)	Lipid
364	COMP_ID_52434	0.140400182	-0.240421119	0.580921856	palmitoyl_dihydrosphingomyelin_(d18:0/16:0)*	Dihydrosphingomyelins	Lipid
41	COMP_ID_35153	0.139027975	-0.241230959	0.580921856	1-docosahexaenoylglycerol_(22:6)	Monoacylglycerol	Lipid
109	COMP_ID_57663	0.137475584	-0.242154283	0.580921856	2-hydroxybehenate	Fatty_Acid,_Monohydroxy	Lipid
330	COMP_ID_61775	0.144928825	0.237789141	0.592883241	nonanoylcarnitine_(C9)	Fatty_Acid_Metabolism_(Acyl_Carnitine,_Medium_Chain)	Lipid
150	COMP_ID_47132	0.147478099	0.236334036	0.592883241	5alpha-androstan-3alpha,17beta-diol_17-glucuronide	Androgenic_Steroids	Lipid
206	COMP_ID_62571	0.148549459	-0.235728013	0.592883241	cholic_acid_glucuronide	Primary_Bile_Acid_Metabolism	Lipid
93	COMP_ID_52468	0.147054776	-0.236574381	0.592883241	1-stearoyl-2-linoleoyl-GPI_(18:0/18:2)	Phosphatidylinositol_(PI)	Lipid
176	COMP_ID_37203	0.150830052	0.234448553	0.596704854	androstenediol_(3beta,17beta)_disulfate_(2)	Androgenic_Steroids	Lipid
249	COMP_ID_15122	0.152286721	-0.233638713	0.597228791	glycerol	Glycerolipid_Metabolism	Lipid
105	COMP_ID_43343	0.156531791	-0.231310424	0.608584807	2-aminooctanoate	Fatty_Acid,_Amino	Lipid
155	COMP_ID_37190	0.15972429	0.229589515	0.611918936	5alpha-androstan-3beta,17beta-diol_disulfate	Androgenic_Steroids	Lipid
163	COMP_ID_31938	0.160102959	-0.229387055	0.611918936	5-hydroxyhexanoate	Fatty_Acid,_Monohydroxy	Lipid
231	COMP_ID_53263	0.169584621	0.224426788	0.620497417	docosahexaenoylcholine	Fatty_Acid_Metabolism_(Acyl_Choline)	Lipid
253	COMP_ID_15990	0.170971406	0.223718178	0.620497417	glycerophosphorylcholine_(GPC)	Phospholipid_Metabolism	Lipid
11	COMP_ID_52478	0.174776542	0.221794809	0.620497417	1-(1-enyl-palmitoyl)-2-oleoyl-GPC_(P-16:0/18:1)*	Plasmalogen	Lipid
83	COMP_ID_35631	0.177210792	0.22058005	0.620497417	1-palmitoyl-GPE_(16:0)	Lysophospholipid	Lipid
314	COMP_ID_1496	0.180907411	0.218757911	0.620497417	methylmalonate_(MMA)	Fatty_Acid_Metabolism_(also_BCAA_Metabolism)	Lipid
292	COMP_ID_53010	0.183820266	0.217340692	0.620497417	lactosyl-N-palmitoyl-sphingosine_(d18:1/16:0)	Lactosylceramides_(LCER)	Lipid
304	COMP_ID_46223	0.187826471	0.215417323	0.620497417	linoleoylcarnitine_(C18:2)*	Fatty_Acid_Metabolism_(Acyl_Carnitine,_Polyunsaturated)	Lipid
34	COMP_ID_37482	0.192079442	0.213406986	0.620497417	17alpha-hydroxypregnenolone_3-sulfate	Pregnenolone_Steroids	Lipid
76	COMP_ID_19263	0.193408189	0.212785344	0.620497417	1-palmitoyl-2-oleoyl-GPE_(16:0/18:1)	Phosphatidylethanolamine_(PE)	Lipid
138	COMP_ID_62557	0.195148897	0.211975505	0.620497417	3-hydroxyhexanoylcarnitine_(1)	Fatty_Acid_Metabolism_(Acyl_Carnitine,_Hydroxy)	Lipid
212	COMP_ID_1712	0.195148897	0.211975505	0.620497417	cortisol	Corticosteroids	Lipid
411	COMP_ID_57477	0.195367258	-0.211874275	0.620497417	sphingomyelin_(d18:1/22:2,_d18:2/22:1,_d16:1/24:2)*	Sphingomyelins	Lipid
204	COMP_ID_22842	0.193502816	-0.212741189	0.620497417	cholate	Primary_Bile_Acid_Metabolism	Lipid
114	COMP_ID_22036	0.192541948	-0.213190264	0.620497417	2-hydroxyoctanoate	Fatty_Acid,_Monohydroxy	Lipid
53	COMP_ID_19258	0.188251742	-0.215214863	0.620497417	1-myristoyl-2-palmitoyl-GPC_(14:0/16:0)	Phosphatidylcholine_(PC)	Lipid
22	COMP_ID_53174	0.187481893	-0.215581605	0.620497417	1,2-dilinoleoyl-GPE_(18:2/18:2)*	Phosphatidylethanolamine_(PE)	Lipid
270	COMP_ID_57371	0.183193297	-0.217644382	0.620497417	glycosyl-N-behenoyl-sphingosine_(d18:1/22:0)*	Hexosylceramides_(HCER)	Lipid
10	COMP_ID_52677	0.179257751	-0.219567751	0.620497417	1-(1-enyl-palmitoyl)-2-linoleoyl-GPE_(P-16:0/18:2)*	Plasmalogen	Lipid
417	COMP_ID_57480	0.178232174	-0.2200739	0.620497417	sphingomyelin_(d18:2/21:0,_d16:2/23:0)*	Sphingomyelins	Lipid
418	COMP_ID_52435	0.176193595	-0.2210862	0.620497417	sphingomyelin_(d18:2/23:0,_d18:1/23:1,_d17:1/24:1)*	Sphingomyelins	Lipid
229	COMP_ID_44675	0.174373172	-0.221997269	0.620497417	docosahexaenoate_(DHA
407	COMP_ID_48491	0.169980017	-0.224224328	0.620497417	sphingomyelin_(d18:1/20:1,_d18:2/20:0)*	Sphingomyelins	Lipid
130	COMP_ID_31787	0.169387171	-0.224528018	0.620497417	3-carboxy-4-methyl-5-propyl-2-furanpropanoate_(CMPF)	Fatty_Acid,_Dicarboxylate	Lipid
409	COMP_ID_52495	0.16392549	-0.227362456	0.620497417	sphingomyelin_(d18:1/21:0,_d17:1/22:0,_d16:1/23:0)*	Sphingomyelins	Lipid
435	COMP_ID_62890	0.202791841	0.20847855	0.639574268	taurochenodeoxycholic_acid_3-sulfate	Secondary_Bile_Acid_Metabolism	Lipid
325	COMP_ID_57531	0.211543115	0.204585719	0.653465375	nervonoylcarnitine_(C24:1)*	Fatty_Acid_Metabolism_(Acyl_Carnitine,_Monounsaturated)	Lipid
399	COMP_ID_57483	0.210390702	-0.205091869	0.653465375	sphingomyelin_(d17:2/16:0,_d18:2/15:0)*	Sphingomyelins	Lipid
306	COMP_ID_54950	0.210160743	-0.205193098	0.653465375	linoleoyl-docosahexaenoyl-glycerol_(18:2/22:6)_[2]*	Diacylglycerol	Lipid
371	COMP_ID_54965	0.213766318	-0.203614641	0.655840879	palmitoyl-linolenoyl-glycerol_(16:0/18:3)_[2]*	Diacylglycerol	Lipid
52	COMP_ID_53195	0.215260208	-0.20296604	0.655961851	1-myristoyl-2-arachidonoyl-GPC_(14:0/20:4)*	Phosphatidylcholine_(PC)	Lipid
356	COMP_ID_54945	0.221158059	0.200435291	0.656131033	oleoyl-oleoyl-glycerol_(18:1/18:1)__[1]*	Diacylglycerol	Lipid
62	COMP_ID_36602	0.222589907	-0.199827911	0.656131033	1-oleoyl-GPI_(18:1)	Lysophospholipid	Lipid
46	COMP_ID_27447	0.220207018	-0.200840211	0.656131033	1-linoleoylglycerol_(18:2)	Monoacylglycerol	Lipid
199	COMP_ID_57432	0.219732553	-0.201042671	0.656131033	ceramide_(d18:1/14:0,_d16:1/16:0)*	Ceramides	Lipid
286	COMP_ID_62277	0.216900539	-0.20225743	0.656131033	hydroxy-CMPF*	Fatty_Acid,_Dicarboxylate	Lipid
131	COMP_ID_531	0.225714036	0.198511922	0.656755033	3-hydroxy-3-methylglutarate	Mevalonate_Metabolism	Lipid
350	COMP_ID_54961	0.224268422	-0.199119302	0.656755033	oleoyl-arachidonoyl-glycerol_(18:1/20:4)_[2]*	Diacylglycerol	Lipid
31	COMP_ID_38168	0.234273853	0.194968874	0.660079467	16a-hydroxy_DHEA_3-sulfate	Androgenic_Steroids	Lipid
301	COMP_ID_52608	0.235638125	-0.194412361	0.660079467	linoleoyl_ethanolamide	Endocannabinoid	Lipid
194	COMP_ID_33997	0.23465506	-0.194813151	0.660079467	campesterol	Sterol	Lipid
288	COMP_ID_34093	0.232733939	-0.195599686	0.660079467	hyocholate	Secondary_Bile_Acid_Metabolism	Lipid
413	COMP_ID_57478	0.23229816	-0.195778714	0.660079467	sphingomyelin_(d18:1/25:0,_d19:0/24:1,_d20:1/23:0,_d19:1/24:0)*	Sphingomyelins	Lipid
423	COMP_ID_34445	0.231806014	-0.195981173	0.660079467	sphingosine_1-phosphate	Sphingosines	Lipid
359	COMP_ID_33447	0.242037295	0.191830746	0.669686014	palmitoleate_(16:1n7)	Long_Chain_Monounsaturated_Fatty_Acid	Lipid
414	COMP_ID_47154	0.241025929	-0.192235666	0.669686014	sphingomyelin_(d18:2/14:0,_d18:1/14:1)*	Sphingomyelins	Lipid
398	COMP_ID_52433	0.248423162	-0.189299997	0.674932808	sphingomyelin_(d17:1/16:0,_d18:1/15:0,_d16:1/17:0)*	Sphingomyelins	Lipid
367	COMP_ID_54958	0.247908175	-0.189502457	0.674932808	palmitoyl-arachidonoyl-glycerol_(16:0/20:4)_[2]*	Diacylglycerol	Lipid
123	COMP_ID_62950	0.246136282	-0.190201216	0.674932808	2S,3R-dihydroxybutyrate	Fatty_Acid,_Dihydroxy	Lipid
100	COMP_ID_42398	0.257287779	0.185858179	0.690393817	1-stearoyl-GPE_(18:0)	Lysophospholipid	Lipid
56	COMP_ID_52697	0.265013092	0.182922511	0.690393817	1-oleoyl-2-docosahexaenoyl-GPC_(18:1/22:6)*	Phosphatidylcholine_(PC)	Lipid
192	COMP_ID_63191	0.266335749	0.182425593	0.690393817	branched_chain_14:0_dicarboxylic_acid	Fatty_Acid,_Dicarboxylate	Lipid
54	COMP_ID_35625	0.266360364	-0.182416361	0.690393817	1-myristoylglycerol_(14:0)	Monoacylglycerol	Lipid
17	COMP_ID_52475	0.266090549	-0.182517591	0.690393817	1-(1-enyl-stearoyl)-2-arachidonoyl-GPE_(P-18:0/20:4)*	Plasmalogen	Lipid
397	COMP_ID_62152	0.263670329	-0.18342866	0.690393817	sphingomyelin_(d17:1/14:0,_d16:1/15:0)*	Sphingomyelins	Lipid
419	COMP_ID_57482	0.262332074	-0.18393481	0.690393817	sphingomyelin_(d18:2/23:1)*	Sphingomyelins	Lipid
18	COMP_ID_52748	0.260998324	-0.18444096	0.690393817	1-(1-enyl-stearoyl)-2-linoleoyl-GPE_(P-18:0/18:2)*	Plasmalogen	Lipid
142	COMP_ID_61843	0.269068444	0.181404061	0.693427818	3-hydroxyoleate*	Fatty_Acid,_Monohydroxy	Lipid
8	COMP_ID_52673	0.271247908	-0.180594222	0.695072765	1-(1-enyl-palmitoyl)-2-arachidonoyl-GPE_(P-16:0/20:4)*	Plasmalogen	Lipid
245	COMP_ID_1552	0.272890095	-0.179986842	0.695330129	erucate_(22:1n9)	Long_Chain_Monounsaturated_Fatty_Acid	Lipid
233	COMP_ID_37478	0.275089798	0.179177003	0.696997186	docosapentaenoate_(n6_DPA
103	COMP_ID_46115	0.28008145	0.177354864	0.705680078	21-hydroxypregnenolone_disulfate	Pregnenolone_Steroids	Lipid
303	COMP_ID_54956	0.28344179	-0.176140104	0.710179152	linoleoyl-arachidonoyl-glycerol_(18:2/20:4)_[2]*	Diacylglycerol	Lipid
390	COMP_ID_38271	0.286545004	-0.175026575	0.713987829	pristanate	Fatty_Acid,_Branched	Lipid
385	COMP_ID_32562	0.296564683	0.171483527	0.717082597	pregnen-diol_disulfate*	Pregnenolone_Steroids	Lipid
215	COMP_ID_33941	0.297433839	0.171179837	0.717082597	decanoylcarnitine_(C10)	Fatty_Acid_Metabolism_(Acyl_Carnitine,_Medium_Chain)	Lipid
124	COMP_ID_41220	0.298014183	0.170977377	0.717082597	2-stearoyl-GPE_(18:0)*	Lysophospholipid	Lipid
157	COMP_ID_37198	0.301194201	0.169872445	0.717082597	5alpha-pregnan-3beta,20alpha-diol_disulfate	Progestin_Steroids	Lipid
355	COMP_ID_46799	0.301804082	0.169661388	0.717082597	oleoyl-linoleoyl-glycerol_(18:1/18:2)_[2]	Diacylglycerol	Lipid
272	COMP_ID_53013	0.302096881	-0.169560158	0.717082597	glycosyl-N-palmitoyl-sphingosine_(d18:1/16:0)	Hexosylceramides_(HCER)	Lipid
89	COMP_ID_52611	0.301511465	-0.169762618	0.717082597	1-stearoyl-2-docosahexaenoyl-GPC_(18:0/22:6)	Phosphatidylcholine_(PC)	Lipid
323	COMP_ID_62059	0.297723921	-0.171078607	0.717082597	N-acetyl-2-aminooctanoate*	Fatty_Acid,_Amino	Lipid
370	COMP_ID_57373	0.296501728	-0.171505546	0.717082597	palmitoyl-docosahexaenoyl-glycerol_(16:0/22:6)_[1]*	Diacylglycerol	Lipid
366	COMP_ID_54957	0.3076782	-0.16764235	0.726507163	palmitoyl-arachidonoyl-glycerol_(16:0/20:4)_[1]*	Diacylglycerol	Lipid
127	COMP_ID_54805	0.311860859	0.16621957	0.732548163	3beta-hydroxy-5-cholestenoate	Sterol	Lipid
28	COMP_ID_63251	0.314557981	-0.1653085	0.735055179	11beta-hydroxyandrosterone_glucuronide	Androgenic_Steroids	Lipid
295	COMP_ID_37530	0.318249189	0.164069579	0.739391439	leukotriene_B4	Eicosanoid	Lipid
232	COMP_ID_32504	0.319692529	-0.163587591	0.739391439	docosapentaenoate_(DPA
382	COMP_ID_53224	0.322872674	0.162530409	0.740254401	pimeloylcarnitine/3-methyladipoylcarnitine_(C7-DC)	Fatty_Acid_Metabolism_(Acyl_Carnitine,_Dicarboxylate)	Lipid
118	COMP_ID_32506	0.323348375	-0.162372832	0.740254401	2-linoleoylglycerol_(18:2)	Monoacylglycerol	Lipid
189	COMP_ID_48492	0.327646406	-0.160955613	0.746305702	behenoyl_sphingomyelin_(d18:1/22:0)*	Sphingomyelins	Lipid
284	COMP_ID_54907	0.334159761	0.158829784	0.746879479	hexanoylglutamine	Fatty_Acid_Metabolism_(Acyl_Glutamine)	Lipid
216	COMP_ID_32425	0.334784227	0.158627324	0.746879479	dehydroepiandrosterone_sulfate_(DHEA-S)	Androgenic_Steroids	Lipid
239	COMP_ID_39831	0.334784227	0.158627324	0.746879479	eicosanedioate_(C20-DC)	Fatty_Acid,_Dicarboxylate	Lipid
60	COMP_ID_35628	0.336348542	0.158121174	0.746879479	1-oleoyl-GPE_(18:1)	Lysophospholipid	Lipid
392	COMP_ID_31932	0.339490672	0.157108875	0.746879479	propionylglycine_(C3)	Fatty_Acid_Metabolism_(also_BCAA_Metabolism)	Lipid
307	COMP_ID_54964	0.339175649	-0.157210105	0.746879479	linoleoyl-linolenoyl-glycerol_(18:2/18:3)_[2]*	Diacylglycerol	Lipid
421	COMP_ID_57479	0.332290689	-0.159437163	0.746879479	sphingomyelin_(d18:2/24:2)*	Sphingomyelins	Lipid
85	COMP_ID_35305	0.343284966	-0.155894115	0.751560775	1-palmitoyl-GPI*_(16:0)	Lysophospholipid	Lipid
49	COMP_ID_36600	0.354822873	0.152249837	0.769351518	1-linoleoyl-GPE_(18:2)*	Lysophospholipid	Lipid
273	COMP_ID_52234	0.353852516	-0.152553527	0.769351518	glycosyl-N-stearoyl-sphingosine_(d18:1/18:0)	Hexosylceramides_(HCER)	Lipid
315	COMP_ID_1124	0.360351933	0.150528928	0.776366663	myo-inositol	Inositol_Metabolism	Lipid
202	COMP_ID_57516	0.362971682	0.149719089	0.776366663	cerotoylcarnitine_(C26)*	Fatty_Acid_Metabolism_(Acyl_Carnitine,_Long_Chain_Saturated)	Lipid
408	COMP_ID_57481	0.364943975	-0.149111709	0.776366663	sphingomyelin_(d18:1/20:2,_d18:2/20:1,_d16:1/22:2)*	Sphingomyelins	Lipid
269	COMP_ID_57421	0.363957028	-0.149415399	0.776366663	glycosyl-N-behenoyl-sphingadienine_(d18:2/22:0)*	Hexosylceramides_(HCER)	Lipid
391	COMP_ID_32452	0.370234713	-0.14749203	0.783924205	propionylcarnitine_(C3)	Fatty_Acid_Metabolism_(also_BCAA_Metabolism)	Lipid
173	COMP_ID_37207	0.37323072	0.14658096	0.786575021	androstenediol_(3alpha,_17alpha)_monosulfate_(2)	Androgenic_Steroids	Lipid
396	COMP_ID_52605	0.375236028	-0.145973581	0.787123017	sphinganine-1-phosphate	Sphingolipid_Synthesis	Lipid
196	COMP_ID_32492	0.382961352	0.143651453	0.794451454	caprylate_(8:0)	Medium_Chain_Fatty_Acid	Lipid
94	COMP_ID_52438	0.386378853	0.142632992	0.794451454	1-stearoyl-2-oleoyl-GPC_(18:0/18:1)	Phosphatidylcholine_(PC)	Lipid
182	COMP_ID_1110	0.398752792	0.138988714	0.794451454	arachidonate_(20:4n6)	Long_Chain_Polyunsaturated_Fatty_Acid_(n3_and_n6)	Lipid
36	COMP_ID_33228	0.401533282	0.138178875	0.794451454	1-arachidonoyl-GPC*_(20:4)*	Lysophospholipid	Lipid
172	COMP_ID_32827	0.402163895	0.137995654	0.794451454	andro_steroid_monosulfate_C19H28O6S_(1)*	Androgenic_Steroids	Lipid
278	COMP_ID_61866	0.402230144	0.137976415	0.794451454	heptenedioate_(C7:1-DC)*	Fatty_Acid,_Dicarboxylate	Lipid
246	COMP_ID_57525	0.403853419	0.137505584	0.794451454	erucoylcarnitine_(C22:1)*	Fatty_Acid_Metabolism_(Acyl_Carnitine,_Monounsaturated)	Lipid
347	COMP_ID_52285	0.406425893	0.136761656	0.794451454	oleate/vaccenate_(18:1)	Long_Chain_Monounsaturated_Fatty_Acid	Lipid
257	COMP_ID_52983	0.409589073	0.135850586	0.794451454	glycochenodeoxycholate_glucuronide_(1)	Primary_Bile_Acid_Metabolism	Lipid
254	COMP_ID_62066	0.409700886	0.135818455	0.794451454	glyco-beta-muricholate	Primary_Bile_Acid_Metabolism	Lipid
126	COMP_ID_36803	0.410646578	0.135546896	0.794451454	3beta,7alpha-dihydroxy-5-cholestenoate	Sterol	Lipid
346	COMP_ID_33936	0.413120126	0.134838287	0.794451454	octanoylcarnitine_(C8)	Fatty_Acid_Metabolism_(Acyl_Carnitine,_Medium_Chain)	Lipid
178	COMP_ID_37210	0.413474179	0.134737057	0.794451454	androstenediol_(3beta,17beta)_monosulfate_(2)	Androgenic_Steroids	Lipid
174	COMP_ID_37209	0.422381341	0.132206308	0.794451454	androstenediol_(3alpha,_17alpha)_monosulfate_(3)	Androgenic_Steroids	Lipid
242	COMP_ID_33587	0.424175615	0.131700158	0.794451454	eicosenoate_(20:1n9_or_1n11)	Long_Chain_Monounsaturated_Fatty_Acid	Lipid
57	COMP_ID_52687	0.424534982	0.131598928	0.794451454	1-oleoyl-2-linoleoyl-GPE_(18:1/18:2)*	Phosphatidylethanolamine_(PE)	Lipid
383	COMP_ID_40708	0.428475692	0.130492003	0.794451454	pregnanediol-3-glucuronide	Progestin_Steroids	Lipid
15	COMP_ID_52474	0.428860673	0.130384169	0.794451454	1-(1-enyl-palmitoyl)-GPC_(P-16:0)*	Lysoplasmalogen	Lipid
180	COMP_ID_31591	0.436489437	0.12825834	0.794451454	androsterone_sulfate	Androgenic_Steroids	Lipid
26	COMP_ID_33972	0.436854571	0.12815711	0.794451454	10-nonadecenoate_(19:1n9)	Long_Chain_Monounsaturated_Fatty_Acid	Lipid
252	COMP_ID_48857	0.438229814	0.127776256	0.794451454	glycerophosphoglycerol	Glycerolipid_Metabolism	Lipid
258	COMP_ID_18476	0.446037561	0.125626362	0.794451454	glycocholate	Primary_Bile_Acid_Metabolism	Lipid
190	COMP_ID_57514	0.45076165	0.124335544	0.794451454	behenoylcarnitine_(C22)*	Fatty_Acid_Metabolism_(Acyl_Carnitine,_Long_Chain_Saturated)	Lipid
128	COMP_ID_43507	0.452429122	0.123881678	0.794451454	3b-hydroxy-5-cholenoic_acid	Secondary_Bile_Acid_Metabolism	Lipid
170	COMP_ID_32980	0.452714022	0.123804223	0.794451454	adrenate_(22:4n6)	Long_Chain_Polyunsaturated_Fatty_Acid_(n3_and_n6)	Lipid
353	COMP_ID_54970	0.451505211	-0.124133043	0.794451454	oleoyl-linolenoyl-glycerol_(18:1/18:3)_[2]*	Diacylglycerol	Lipid
191	COMP_ID_27414	0.451422398	-0.124155588	0.794451454	beta-sitosterol	Sterol	Lipid
332	COMP_ID_57430	0.451225705	-0.124209142	0.794451454	N-palmitoyl-heptadecasphingosine_(d17:1/16:0)*	Ceramides	Lipid
410	COMP_ID_48493	0.44493007	-0.125930052	0.794451454	sphingomyelin_(d18:1/22:1,_d18:2/22:0,_d16:1/24:1)*	Sphingomyelins	Lipid
321	COMP_ID_57407	0.443455757	-0.126334971	0.794451454	myristoyl-linoleoyl-glycerol_(14:0/18:2)_[1]*	Diacylglycerol	Lipid
393	COMP_ID_32398	0.441123136	-0.126977135	0.794451454	sebacate_(C10-DC)	Fatty_Acid,_Dicarboxylate	Lipid
166	COMP_ID_38399	0.439314395	-0.127476361	0.794451454	9,10-DiHOME	Fatty_Acid,_Dihydroxy	Lipid
300	COMP_ID_57511	0.428860673	-0.130384169	0.794451454	linolenoylcarnitine_(C18:3)*	Fatty_Acid_Metabolism_(Acyl_Carnitine,_Polyunsaturated)	Lipid
241	COMP_ID_62923	0.42739246	-0.130795708	0.794451454	eicosenedioate_(C20:1-DC)*	Fatty_Acid,_Dicarboxylate	Lipid
402	COMP_ID_42463	0.42489452	-0.131497699	0.794451454	sphingomyelin_(d18:1/14:0,_d16:1/16:0)*	Sphingomyelins	Lipid
20	COMP_ID_39271	0.424534982	-0.131598928	0.794451454	1-(1-enyl-stearoyl)-GPE_(P-18:0)*	Lysoplasmalogen	Lipid
349	COMP_ID_54960	0.412058999	-0.135141977	0.794451454	oleoyl-arachidonoyl-glycerol_(18:1/20:4)_[1]*	Diacylglycerol	Lipid
266	COMP_ID_57448	0.409036971	-0.136009314	0.794451454	glycosyl_ceramide_(d18:1/23:1,_d17:1/24:1)*	Hexosylceramides_(HCER)	Lipid
6	COMP_ID_44621	0.405724868	-0.136964116	0.794451454	1-(1-enyl-oleoyl)-GPE_(P-18:1)*	Lysoplasmalogen	Lipid
267	COMP_ID_57453	0.405024535	-0.137166575	0.794451454	glycosyl_ceramide_(d18:2/24:1,_d18:1/24:2)*	Hexosylceramides_(HCER)	Lipid
16	COMP_ID_39270	0.404324896	-0.137369035	0.794451454	1-(1-enyl-palmitoyl)-GPE_(P-16:0)*	Lysoplasmalogen	Lipid
43	COMP_ID_45951	0.391850386	-0.141013313	0.794451454	1-linolenoyl-GPC_(18:3)*	Lysophospholipid	Lipid
317	COMP_ID_32418	0.456446417	0.122791923	0.797896643	myristoleate_(14:1n5)	Long_Chain_Monounsaturated_Fatty_Acid	Lipid
388	COMP_ID_62922	0.462075969	0.121273474	0.799754969	pregnenetriol_sulfate*	Pregnenolone_Steroids	Lipid
200	COMP_ID_57440	0.462829372	-0.121071014	0.799754969	ceramide_(d18:1/20:0,_d16:1/22:0,_d20:1/18:0)*	Ceramides	Lipid
373	COMP_ID_52634	0.459444232	-0.121982084	0.799754969	palmitoyl-linoleoyl-glycerol_(16:0/18:2)_[2]*	Diacylglycerol	Lipid
175	COMP_ID_37202	0.47306432	0.118337806	0.803985713	androstenediol_(3beta,17beta)_disulfate_(1)	Androgenic_Steroids	Lipid
433	COMP_ID_33983	0.477140945	0.117257877	0.803985713	tauro-beta-muricholate	Primary_Bile_Acid_Metabolism	Lipid
25	COMP_ID_33971	0.481491356	0.116110747	0.803985713	10-heptadecenoate_(17:1n7)	Long_Chain_Monounsaturated_Fatty_Acid	Lipid
308	COMP_ID_54968	0.481876255	0.116009517	0.803985713	linoleoyl-linoleoyl-glycerol_(18:2/18:2)_[1]*	Diacylglycerol	Lipid
377	COMP_ID_62984	0.483031913	0.115705827	0.803985713	palmitoyl-sphingosine-phosphoethanolamine_(d18:1/16:0)	Ceramide_PEs	Lipid
451	COMP_ID_57517	0.483803153	0.115503367	0.803985713	ximenoylcarnitine_(C26:1)*	Fatty_Acid_Metabolism_(Acyl_Carnitine,_Monounsaturated)	Lipid
159	COMP_ID_37196	0.484485988	0.115324255	0.803985713	5alpha-pregnan-3beta,20beta-diol_monosulfate_(1)	Progestin_Steroids	Lipid
311	COMP_ID_37059	0.491939691	0.113377538	0.803985713	malonylcarnitine	Fatty_Acid_Synthesis	Lipid
86	COMP_ID_42450	0.492328893	0.113276308	0.803985713	1-stearoyl-2-arachidonoyl-GPC_(18:0/20:4)	Phosphatidylcholine_(PC)	Lipid
379	COMP_ID_63264	0.495838822	0.112365239	0.803985713	pentoic_acid*	Short_Chain_Fatty_Acid	Lipid
61	COMP_ID_45968	0.499804414	0.111339854	0.803985713	1-oleoyl-GPG_(18:1)*	Lysophospholipid	Lipid
244	COMP_ID_33973	0.500931231	0.11104925	0.803985713	epiandrosterone_sulfate	Androgenic_Steroids	Lipid
217	COMP_ID_36747	0.500538567	-0.11115048	0.803985713	deoxycarnitine	Carnitine_Metabolism	Lipid
146	COMP_ID_38125	0.499361512	-0.111454169	0.803985713	4-cholesten-3-one	Sterol	Lipid
310	COMP_ID_20676	0.498969473	-0.111555399	0.803985713	maleate	Fatty_Acid,_Dicarboxylate	Lipid
40	COMP_ID_48341	0.493107771	-0.113073849	0.803985713	1-dihomo-linolenylglycerol_(20:3)	Monoacylglycerol	Lipid
23	COMP_ID_19130	0.489996058	-0.113883688	0.803985713	1,2-dipalmitoyl-GPC_(16:0/16:0)	Phosphatidylcholine_(PC)	Lipid
39	COMP_ID_34397	0.479953367	-0.116515667	0.803985713	1-arachidonylglycerol_(20:4)	Monoacylglycerol	Lipid
265	COMP_ID_57595	0.471695249	-0.118701582	0.803985713	glycosyl_ceramide_(d18:1/20:0,_d16:1/22:0)*	Hexosylceramides_(HCER)	Lipid
376	COMP_ID_54990	0.469639468	-0.119248875	0.803985713	palmitoyl-palmitoyl-glycerol_(16:0/16:0)_[2]*	Diacylglycerol	Lipid
119	COMP_ID_21232	0.504866471	0.11003695	0.806778218	2-oleoylglycerol_(18:1)	Monoacylglycerol	Lipid
156	COMP_ID_37192	0.507411109	0.109384491	0.806778218	5alpha-androstan-3beta,17beta-diol_monosulfate_(2)	Androgenic_Steroids	Lipid
108	COMP_ID_61700	0.513441251	0.107844867	0.806778218	2-hydroxyarachidate*	Fatty_Acid,_Monohydroxy	Lipid
140	COMP_ID_21158	0.52036179	0.106088982	0.806778218	3-hydroxymyristate	Fatty_Acid,_Monohydroxy	Lipid
112	COMP_ID_52916	0.52187948	0.105705463	0.806778218	2-hydroxylaurate	Fatty_Acid,_Monohydroxy	Lipid
259	COMP_ID_32599	0.52236522	0.105582833	0.806778218	glycocholenate_sulfate*	Secondary_Bile_Acid_Metabolism	Lipid
250	COMP_ID_43847	0.523970696	0.105177913	0.806778218	glycerol_3-phosphate	Glycerolipid_Metabolism	Lipid
73	COMP_ID_42449	0.525980946	0.104671763	0.806778218	1-palmitoyl-2-linoleoyl-GPE_(16:0/18:2)	Phosphatidylethanolamine_(PE)	Lipid
333	COMP_ID_57659	0.527822934	0.104208811	0.806778218	N-palmitoylserine	Endocannabinoid	Lipid
161	COMP_ID_33968	0.532439038	0.103052084	0.806778218	5-dodecenoate_(12:1n7)	Medium_Chain_Fatty_Acid	Lipid
158	COMP_ID_37200	0.533430754	0.102804212	0.806778218	5alpha-pregnan-3beta,20alpha-diol_monosulfate_(2)	Progestin_Steroids	Lipid
91	COMP_ID_52452	0.534870703	-0.102444704	0.806778218	1-stearoyl-2-linoleoyl-GPC_(18:0/18:2)*	Phosphatidylcholine_(PC)	Lipid
81	COMP_ID_34428	0.532439038	-0.103052084	0.806778218	1-palmitoyl-GPA_(16:0)	Lysophospholipid	Lipid
95	COMP_ID_42448	0.527188907	-0.104368073	0.806778218	1-stearoyl-2-oleoyl-GPE_(18:0/18:1)	Phosphatidylethanolamine_(PE)	Lipid
210	COMP_ID_38178	0.524372444	-0.105076683	0.806778218	cis-4-decenoylcarnitine_(C10:1)	Fatty_Acid_Metabolism_(Acyl_Carnitine,_Monounsaturated)	Lipid
251	COMP_ID_37455	0.51996156	-0.106190212	0.806778218	glycerophosphoethanolamine	Phospholipid_Metabolism	Lipid
164	COMP_ID_36776	0.517962696	-0.106696362	0.806778218	7-HOCA	Sterol	Lipid
228	COMP_ID_39837	0.513181022	-0.107911121	0.806778218	docosadioate_(C22-DC)	Fatty_Acid,_Dicarboxylate	Lipid
354	COMP_ID_46798	0.536901185	0.101938555	0.807141448	oleoyl-linoleoyl-glycerol_(18:1/18:2)_[1]	Diacylglycerol	Lipid
154	COMP_ID_37187	0.539750087	0.101229945	0.80726818	5alpha-androstan-3beta,17alpha-diol_disulfate	Androgenic_Steroids	Lipid
99	COMP_ID_33961	0.540565389	0.101027485	0.80726818	1-stearoyl-GPC_(18:0)	Lysophospholipid	Lipid
412	COMP_ID_47153	0.54383249	-0.100217646	0.809466842	sphingomyelin_(d18:1/24:1,_d18:2/24:0)*	Sphingomyelins	Lipid
205	COMP_ID_63	0.546698906	-0.099509036	0.811056601	cholesterol	Sterol	Lipid
447	COMP_ID_40406	0.549572476	-0.098800426	0.812646514	trimethylamine_N-oxide	Phospholipid_Metabolism	Lipid
260	COMP_ID_18477	0.559602505	0.096340636	0.824607006	glycodeoxycholate	Secondary_Bile_Acid_Metabolism	Lipid
386	COMP_ID_32619	0.567379288	0.094447539	0.824607006	pregnenediol_sulfate_(C21H34O5S)*	Pregnenolone_Steroids	Lipid
324	COMP_ID_57372	0.568213914	0.094245079	0.824607006	N-behenoyl-sphingadienine_(d18:2/22:0)*	Ceramides	Lipid
358	COMP_ID_1336	0.568631439	0.094143849	0.824607006	palmitate_(16:0)	Long_Chain_Saturated_Fatty_Acid	Lipid
227	COMP_ID_32415	0.568631439	-0.094143849	0.824607006	docosadienoate_(22:2n6)	Long_Chain_Polyunsaturated_Fatty_Acid_(n3_and_n6)	Lipid
64	COMP_ID_52431	0.561552724	-0.095864758	0.824607006	1-palmitoleoylglycerol_(16:1)*	Monoacylglycerol	Lipid
404	COMP_ID_37529	0.570721166	-0.093637699	0.824984763	sphingomyelin_(d18:1/18:1,_d18:2/18:0)	Sphingomyelins	Lipid
177	COMP_ID_37211	0.577011296	0.09211925	0.829528918	androstenediol_(3beta,17beta)_monosulfate_(1)	Androgenic_Steroids	Lipid
44	COMP_ID_52710	0.579957368	0.09141064	0.829528918	1-linoleoyl-2-arachidonoyl-GPC_(18:2/20:4n6)*	Phosphatidylcholine_(PC)	Lipid
256	COMP_ID_52974	0.581222036	0.09110695	0.829528918	glycochenodeoxycholate_3-sulfate	Primary_Bile_Acid_Metabolism	Lipid
275	COMP_ID_39379	0.580378786	-0.09130941	0.829528918	glycoursodeoxycholate	Secondary_Bile_Acid_Metabolism	Lipid
427	COMP_ID_57450	0.584600517	0.090297111	0.831718717	stearoyl-arachidonoyl-glycerol_(18:0/20:4)_[1]*	Diacylglycerol	Lipid
92	COMP_ID_52446	0.590109142	0.088981122	0.834740847	1-stearoyl-2-linoleoyl-GPE_(18:0/18:2)*	Phosphatidylethanolamine_(PE)	Lipid
165	COMP_ID_32442	0.590426453	0.088905483	0.834740847	7-hydroxyoctanoate	Fatty_Acid,_Monohydroxy	Lipid
121	COMP_ID_35253	0.593084786	0.088272512	0.835878871	2-palmitoyl-GPC*_(16:0)*	Lysophospholipid	Lipid
125	COMP_ID_62952	0.595214273	0.087766362	0.836266782	3,4-dihydroxybutyrate	Fatty_Acid,_Dihydroxy	Lipid
234	COMP_ID_57529	0.599903362	0.086654612	0.84002305	docosapentaenoylcarnitine_(C22:5n3)*	Fatty_Acid_Metabolism_(Acyl_Carnitine,_Polyunsaturated)	Lipid
152	COMP_ID_37186	0.602907969	0.085944223	0.84002305	5alpha-androstan-3alpha,17beta-diol_monosulfate_(1)	Androgenic_Steroids	Lipid
13	COMP_ID_52713	0.603765467	0.085741763	0.84002305	1-(1-enyl-palmitoyl)-2-palmitoleoyl-GPC_(P-16:0/16:1)*	Plasmalogen	Lipid
285	COMP_ID_35436	0.606080096	0.085195884	0.84002305	hexanoylglycine_(C6)	Fatty_Acid_Metabolism_(Acyl_Glycine)	Lipid
428	COMP_ID_57449	0.607200697	-0.084931924	0.84002305	stearoyl-arachidonoyl-glycerol_(18:0/20:4)_[2]*	Diacylglycerol	Lipid
2	COMP_ID_38768	0.609351955	0.084425774	0.840203633	(14_or_15)-methylpalmitate_(a17:0_or_i17:0)	Fatty_Acid,_Branched	Lipid
98	COMP_ID_19265	0.611057188	-0.084025107	0.840203633	1-stearoyl-2-oleoyl-GPS_(18:0/18:1)	Phosphatidylserine_(PS)	Lipid
296	COMP_ID_57330	0.615392682	-0.083008555	0.843593008	lignoceroyl_sphingomyelin_(d18:1/24:0)	Sphingomyelins	Lipid
63	COMP_ID_53180	0.623755125	-0.081056262	0.847330005	1-palmitoleoyl-2-linolenoyl-GPC_(16:1/18:3)*	Phosphatidylcholine_(PC)	Lipid
213	COMP_ID_1769	0.622761558	-0.081287646	0.847330005	cortisone	Corticosteroids	Lipid
287	COMP_ID_62851	0.620590435	-0.081793796	0.847330005	hydroxypalmitoyl_sphingomyelin_(d18:1/16:0(OH))	Sphingomyelins	Lipid
66	COMP_ID_52462	0.62842118	0.079971657	0.848846846	1-palmitoyl-2-arachidonoyl-GPC_(16:0/20:4n6)	Phosphatidylcholine_(PC)	Lipid
148	COMP_ID_62735	0.632870384	0.078940535	0.848846846	4-methylhexanoylglutamine	Fatty_Acid_Metabolism_(Acyl_Glutamine)	Lipid
338	COMP_ID_57417	0.636292222	0.078149518	0.848846846	N-stearoyl-sphingadienine_(d18:2/18:0)*	Ceramides	Lipid
38	COMP_ID_34214	0.638046742	0.077744598	0.848846846	1-arachidonoyl-GPI*_(20:4)*	Lysophospholipid	Lipid
90	COMP_ID_52466	0.636292222	-0.078149518	0.848846846	1-stearoyl-2-docosahexaenoyl-GPE_(18:0/22:6)*	Phosphatidylethanolamine_(PE)	Lipid
219	COMP_ID_54953	0.635415694	-0.078351977	0.848846846	diacylglycerol_(14:0/18:1,_16:0/16:1)_[1]*	Diacylglycerol	Lipid
271	COMP_ID_57369	0.635415694	-0.078351977	0.848846846	glycosyl-N-nervonoyl-sphingosine_(d18:1/24:1)*	Hexosylceramides_(HCER)	Lipid
168	COMP_ID_33963	0.641396228	0.076972823	0.849518941	acetoacetate	Ketone_Bodies	Lipid
221	COMP_ID_54966	0.644202834	0.076327379	0.849518941	diacylglycerol_(16:1/18:2_[2],_16:0/18:3_[1])*	Diacylglycerol	Lipid
322	COMP_ID_57408	0.644202834	-0.076327379	0.849518941	myristoyl-linoleoyl-glycerol_(14:0/18:2)_[2]*	Diacylglycerol	Lipid
58	COMP_ID_21184	0.651267107	0.074707699	0.856330803	1-oleoylglycerol_(18:1)	Monoacylglycerol	Lipid
222	COMP_ID_17805	0.667717817	0.070962191	0.86281343	dihomolinoleate_(20:2n6)	Long_Chain_Polyunsaturated_Fatty_Acid_(n3_and_n6)	Lipid
78	COMP_ID_52470	0.672190764	0.069949892	0.86281343	1-palmitoyl-2-palmitoleoyl-GPC_(16:0/16:1)*	Phosphatidylcholine_(PC)	Lipid
141	COMP_ID_22001	0.675328472	0.069241282	0.86281343	3-hydroxyoctanoate	Fatty_Acid,_Monohydroxy	Lipid
113	COMP_ID_61698	0.673983074	-0.069544972	0.86281343	2-hydroxynervonate*	Fatty_Acid,_Monohydroxy	Lipid
30	COMP_ID_37752	0.672638674	-0.069848662	0.86281343	13-HODE_+_9-HODE	Fatty_Acid,_Monohydroxy	Lipid
279	COMP_ID_57652	0.66727114	-0.071063421	0.86281343	hexadecadienoate_(16:2n6)	Long_Chain_Polyunsaturated_Fatty_Acid_(n3_and_n6)	Lipid
436	COMP_ID_18497	0.664879749	-0.071605818	0.86281343	taurocholate	Primary_Bile_Acid_Metabolism	Lipid
122	COMP_ID_63109	0.664593462	-0.071670801	0.86281343	2R,3R-dihydroxybutyrate	Fatty_Acid,_Dihydroxy	Lipid
187	COMP_ID_18362	0.661919881	-0.072278181	0.86281343	azelate_(nonanedioate
68	COMP_ID_52467	0.660139785	-0.0726831	0.86281343	1-palmitoyl-2-arachidonoyl-GPI_(16:0/20:4)*	Phosphatidylinositol_(PI)	Lipid
378	COMP_ID_1361	0.688384752	0.066305614	0.877009952	pentadecanoate_(15:0)	Long_Chain_Saturated_Fatty_Acid	Lipid
197	COMP_ID_15500	0.694720079	0.064888395	0.880508253	carnitine	Carnitine_Metabolism	Lipid
387	COMP_ID_62921	0.69608033	0.064584705	0.880508253	pregnenetriol_disulfate*	Pregnenolone_Steroids	Lipid
223	COMP_ID_35718	0.696987686	0.064382245	0.880508253	dihomolinolenate_(20:3n3_or_3n6)	Long_Chain_Polyunsaturated_Fatty_Acid_(n3_and_n6)	Lipid
47	COMP_ID_52690	0.701240264	0.063434589	0.88340603	1-linoleoyl-GPA_(18:2)*	Lysophospholipid	Lipid
291	COMP_ID_57370	0.704261405	0.062762566	0.884394836	lactosyl-N-nervonoyl-sphingosine_(d18:1/24:1)*	Lactosylceramides_(LCER)	Lipid
101	COMP_ID_19324	0.707908062	-0.061952726	0.884394836	1-stearoyl-GPI_(18:0)	Lysophospholipid	Lipid
331	COMP_ID_42092	0.706083925	-0.062357646	0.884394836	N-palmitoylglycine	Fatty_Acid_Metabolism_(Acyl_Glycine)	Lipid
106	COMP_ID_19266	0.721639723	0.058915828	0.897703586	2-arachidonoylglycerol_(20:4)	Monoacylglycerol	Lipid
24	COMP_ID_19132	0.724532384	-0.058278546	0.897703586	1,2-distearoyl-GPC_(18:0/18:0)	Phosphatidylcholine_(PC)	Lipid
374	COMP_ID_54943	0.724396569	-0.058308448	0.897703586	palmitoyl-oleoyl-glycerol_(16:0/18:1)_[1]*	Diacylglycerol	Lipid
71	COMP_ID_52465	0.730381464	0.056992459	0.898893044	1-palmitoyl-2-docosahexaenoyl-GPE_(16:0/22:6)*	Phosphatidylethanolamine_(PE)	Lipid
446	COMP_ID_62919	0.733610657	0.056283849	0.898893044	tridecenedioate_(C13:1-DC)*	Fatty_Acid,_Dicarboxylate	Lipid
424	COMP_ID_1358	0.735457945	-0.05587893	0.898893044	stearate_(18:0)	Long_Chain_Saturated_Fatty_Acid	Lipid
444	COMP_ID_62793	0.732141697	-0.056606072	0.898893044	tetrahydrocortisol_sulfate_(1)	Corticosteroids	Lipid
181	COMP_ID_1118	0.729459675	-0.057194919	0.898893044	arachidate_(20:0)	Long_Chain_Saturated_Fatty_Acid	Lipid
70	COMP_ID_52610	0.738694226	-0.05517032	0.900408368	1-palmitoyl-2-docosahexaenoyl-GPC_(16:0/22:6)	Phosphatidylcholine_(PC)	Lipid
79	COMP_ID_52616	0.74100858	0.05466417	0.900794797	1-palmitoyl-2-stearoyl-GPC_(16:0/18:0)	Phosphatidylcholine_(PC)	Lipid
137	COMP_ID_53230	0.752613708	0.052133422	0.905393413	3-hydroxyhexanoate	Fatty_Acid,_Monohydroxy	Lipid
5	COMP_ID_52984	0.761002887	0.050311283	0.905393413	(S)-3-hydroxybutyrylcarnitine	Fatty_Acid_Metabolism_(Acyl_Carnitine,_Hydroxy)	Lipid
167	COMP_ID_47120	0.762859195	-0.049908889	0.905393413	9-hydroxystearate	Fatty_Acid,_Monohydroxy	Lipid
77	COMP_ID_52669	0.762403736	-0.050007593	0.905393413	1-palmitoyl-2-oleoyl-GPI_(16:0/18:1)*	Phosphatidylinositol_(PI)	Lipid
365	COMP_ID_37506	0.762403736	-0.050007593	0.905393413	palmitoyl_sphingomyelin_(d18:1/16:0)	Sphingomyelins	Lipid
120	COMP_ID_52432	0.761936703	-0.050108823	0.905393413	2-palmitoleoylglycerol_(16:1)*	Monoacylglycerol	Lipid
80	COMP_ID_21127	0.757737167	-0.051019892	0.905393413	1-palmitoylglycerol_(16:0)	Monoacylglycerol	Lipid
329	COMP_ID_1356	0.753079049	-0.052032192	0.905393413	nonadecanoate_(19:0)	Long_Chain_Saturated_Fatty_Acid	Lipid
27	COMP_ID_32497	0.74796506	-0.053145721	0.905393413	10-undecenoate_(11:1n1)	Medium_Chain_Fatty_Acid	Lipid
316	COMP_ID_1365	0.769419096	0.048489144	0.908397938	myristate_(14:0)	Long_Chain_Saturated_Fatty_Acid	Lipid
293	COMP_ID_1645	0.768950835	-0.048590374	0.908397938	laurate_(12:0)	Medium_Chain_Fatty_Acid	Lipid
360	COMP_ID_57406	0.772219127	-0.047884187	0.909323306	palmitoleoyl-arachidonoyl-glycerol_(16:1/20:4)_[2]*	Diacylglycerol	Lipid
110	COMP_ID_42489	0.776922133	0.046869465	0.912478859	2-hydroxydecanoate	Fatty_Acid,_Monohydroxy	Lipid
362	COMP_ID_54967	0.78021104	0.046160855	0.913961504	palmitoleoyl-linoleoyl-glycerol_(16:1/18:2)_[1]*	Diacylglycerol	Lipid
88	COMP_ID_52449	0.79434845	0.043123957	0.921522361	1-stearoyl-2-arachidonoyl-GPI_(18:0/20:4)	Phosphatidylinositol_(PI)	Lipid
341	COMP_ID_61860	0.795293305	0.042921497	0.921522361	octadecadienedioate_(C18:2-DC)*	Fatty_Acid,_Dicarboxylate	Lipid
389	COMP_ID_38170	0.795765841	0.042820267	0.921522361	pregnenolone_sulfate	Pregnenolone_Steroids	Lipid
208	COMP_ID_34396	0.797283952	0.04249515	0.921522361	phosphocholine	Phospholipid_Metabolism	Lipid
336	COMP_ID_44877	0.800021875	0.041909197	0.921522361	N-palmitoyl-sphingosine_(d18:1/16:0)	Ceramides	Lipid
348	COMP_ID_38102	0.800968438	0.041706737	0.921522361	oleoyl_ethanolamide	Endocannabinoid	Lipid
415	COMP_ID_42459	0.800968438	0.041706737	0.921522361	sphingomyelin_(d18:2/16:0,_d18:1/16:1)*	Sphingomyelins	Lipid
439	COMP_ID_62889	0.806343374	0.040558222	0.925345704	taurodeoxycholic_acid_3-sulfate	Secondary_Bile_Acid_Metabolism	Lipid
218	COMP_ID_1114	0.813764697	0.038975501	0.931492077	deoxycholate	Secondary_Bile_Acid_Metabolism	Lipid
297	COMP_ID_57515	0.82138522	0.03735385	0.932238298	lignoceroylcarnitine_(C24)*	Fatty_Acid_Metabolism_(Acyl_Carnitine,_Long_Chain_Saturated)	Lipid
263	COMP_ID_31912	0.825034261	0.036578558	0.932238298	glycolithocholate	Secondary_Bile_Acid_Metabolism	Lipid
179	COMP_ID_61846	0.832354548	0.035025561	0.932238298	androsterone_glucuronide	Androgenic_Steroids	Lipid
139	COMP_ID_32457	0.840961237	0.033203422	0.932238298	3-hydroxylaurate	Fatty_Acid,_Monohydroxy	Lipid
431	COMP_ID_15730	0.84147448	0.033094887	0.932238298	suberate_(C8-DC)	Fatty_Acid,_Dicarboxylate	Lipid
220	COMP_ID_54954	0.843355267	-0.032697272	0.932238298	diacylglycerol_(14:0/18:1,_16:0/16:1)_[2]*	Diacylglycerol	Lipid
450	COMP_ID_33443	0.842707791	-0.032834134	0.932238298	valerate_(5:0)	Short_Chain_Fatty_Acid	Lipid
207	COMP_ID_15506	0.838568617	-0.033709572	0.932238298	choline	Phospholipid_Metabolism	Lipid
434	COMP_ID_18494	0.838568617	-0.033709572	0.932238298	taurochenodeoxycholate	Primary_Bile_Acid_Metabolism	Lipid
195	COMP_ID_1642	0.835699362	-0.034316951	0.932238298	caprate_(10:0)	Medium_Chain_Fatty_Acid	Lipid
84	COMP_ID_45970	0.830626026	-0.035391995	0.932238298	1-palmitoyl-GPG_(16:0)*	Lysophospholipid	Lipid
420	COMP_ID_52437	0.829012642	-0.035734171	0.932238298	sphingomyelin_(d18:2/24:1,_d18:1/24:2)*	Sphingomyelins	Lipid
375	COMP_ID_54942	0.826627377	-0.03624032	0.932238298	palmitoyl-oleoyl-glycerol_(16:0/18:1)_[2]*	Diacylglycerol	Lipid
14	COMP_ID_52716	0.819480863	-0.037758769	0.932238298	1-(1-enyl-palmitoyl)-2-palmitoyl-GPC_(P-16:0/16:0)*	Plasmalogen	Lipid
283	COMP_ID_32328	0.850065872	0.031280053	0.937183635	hexanoylcarnitine_(C6)	Fatty_Acid_Metabolism_(Acyl_Carnitine,_Medium_Chain)	Lipid
9	COMP_ID_52682	0.851985123	-0.030875133	0.937183635	1-(1-enyl-palmitoyl)-2-linoleoyl-GPC_(P-16:0/18:2)*	Plasmalogen	Lipid
117	COMP_ID_17945	0.856306496	0.029964064	0.937364635	2-hydroxystearate	Fatty_Acid,_Monohydroxy	Lipid
3	COMP_ID_38296	0.854385368	-0.030368983	0.937364635	(16_or_17)-methylstearate_(a19:0_or_i19:0)	Fatty_Acid,_Branched	Lipid
111	COMP_ID_52294	0.861112866	0.028951764	0.93858999	2-hydroxyglutarate	Fatty_Acid,_Dicarboxylate	Lipid
134	COMP_ID_62064	0.866524062	0.027813319	0.93858999	3-hydroxybutyroylglycine	Fatty_Acid_Metabolism_(Acyl_Glycine)	Lipid
135	COMP_ID_22053	0.877490445	0.025509946	0.93858999	3-hydroxydecanoate	Fatty_Acid,_Monohydroxy	Lipid
334	COMP_ID_57416	0.885698565	0.023789037	0.93858999	N-palmitoyl-sphingadienine_(d18:2/16:0)*	Ceramides	Lipid
149	COMP_ID_37183	0.886225064	0.023678738	0.93858999	5alpha-androstan-3alpha,17alpha-diol_monosulfate	Androgenic_Steroids	Lipid
136	COMP_ID_62915	0.887325118	0.023448314	0.93858999	3-hydroxydodecanedioate*	Fatty_Acid,_Dicarboxylate	Lipid
183	COMP_ID_32463	0.893434627	0.022169358	0.93858999	arachidonoyl_ethanolamide	Endocannabinoid	Lipid
21	COMP_ID_52603	0.894886243	0.021865668	0.93858999	1,2-dilinoleoyl-GPC_(18:2/18:2)	Phosphatidylcholine_(PC)	Lipid
437	COMP_ID_32807	0.894886243	0.021865668	0.93858999	taurocholenate_sulfate*	Secondary_Bile_Acid_Metabolism	Lipid
448	COMP_ID_42395	0.894451248	-0.021956665	0.93858999	undecanedioate_(C11-DC)	Fatty_Acid,_Dicarboxylate	Lipid
298	COMP_ID_1105	0.890048861	-0.022877968	0.93858999	linoleate_(18:2n6)	Long_Chain_Polyunsaturated_Fatty_Acid_(n3_and_n6)	Lipid
302	COMP_ID_54955	0.88908185	-0.023080427	0.93858999	linoleoyl-arachidonoyl-glycerol_(18:2/20:4)_[1]*	Diacylglycerol	Lipid
380	COMP_ID_1600	0.883528616	-0.02424374	0.93858999	phosphoethanolamine_(PE)	Phospholipid_Metabolism	Lipid
48	COMP_ID_34419	0.877972935	-0.025408716	0.93858999	1-linoleoyl-GPC_(18:2)	Lysophospholipid	Lipid
72	COMP_ID_42446	0.873150022	-0.026421016	0.93858999	1-palmitoyl-2-linoleoyl-GPC_(16:0/18:2)	Phosphatidylcholine_(PC)	Lipid
19	COMP_ID_52614	0.870258431	-0.027028395	0.93858999	1-(1-enyl-stearoyl)-2-oleoyl-GPE_(P-18:0/18:1)	Plasmalogen	Lipid
97	COMP_ID_52726	0.865442825	-0.028040695	0.93858999	1-stearoyl-2-oleoyl-GPI_(18:0/18:1)*	Phosphatidylinositol_(PI)	Lipid
372	COMP_ID_52633	0.865436077	-0.028042114	0.93858999	palmitoyl-linoleoyl-glycerol_(16:0/18:2)_[1]*	Diacylglycerol	Lipid
198	COMP_ID_57437	0.898758858	-0.021055829	0.940464605	ceramide_(d16:1/24:1,_d18:1/22:1)*	Ceramides	Lipid
7	COMP_ID_52689	0.901664842	-0.020448449	0.941321397	1-(1-enyl-palmitoyl)-2-arachidonoyl-GPC_(P-16:0/20:4)*	Plasmalogen	Lipid
230	COMP_ID_57523	0.910390228	-0.01862631	0.94823555	docosahexaenoylcarnitine_(C22:6)*	Fatty_Acid_Metabolism_(Acyl_Carnitine,_Polyunsaturated)	Lipid
312	COMP_ID_1121	0.916212978	0.017411551	0.951249607	margarate_(17:0)	Long_Chain_Saturated_Fatty_Acid	Lipid
35	COMP_ID_46325	0.919611594	-0.016702941	0.951249607	1-arachidonoyl-GPA_(20:4)	Lysophospholipid	Lipid
340	COMP_ID_54979	0.918154868	-0.017006631	0.951249607	N-stearoyl-sphingosine_(d18:1/18:0)*	Ceramides	Lipid
442	COMP_ID_62850	0.923497447	0.015893101	0.95190777	tetradecadienoate_(14:2)*	Long_Chain_Polyunsaturated_Fatty_Acid_(n3_and_n6)	Lipid
201	COMP_ID_57443	0.924469187	0.015690641	0.95190777	ceramide_(d18:2/24:1,_d18:1/24:2)*	Ceramides	Lipid
29	COMP_ID_38395	0.931691578	0.014186558	0.954878385	12,13-DiHOME	Fatty_Acid,_Dihydroxy	Lipid
248	COMP_ID_396	0.933705915	0.013767273	0.954878385	glutarate_(C5-DC)	Fatty_Acid,_Dicarboxylate	Lipid
33	COMP_ID_47403	0.930919797	-0.014347228	0.954878385	17alpha-hydroxypregnanolone_glucuronide	Pregnenolone_Steroids	Lipid
438	COMP_ID_12261	0.941387174	0.012169167	0.958387393	taurodeoxycholate	Secondary_Bile_Acid_Metabolism	Lipid
290	COMP_ID_57422	0.940030789	-0.012451283	0.958387393	lactosyl-N-behenoyl-sphingosine_(d18:1/22:0)*	Lactosylceramides_(LCER)	Lipid
236	COMP_ID_62276	0.949768317	0.010426684	0.96189361	dodecadienoate_(12:2)*	Fatty_Acid,_Dicarboxylate	Lipid
277	COMP_ID_1644	0.950205032	0.010335921	0.96189361	heptanoate_(7:0)	Medium_Chain_Fatty_Acid	Lipid
255	COMP_ID_32346	0.951229601	0.010122994	0.96189361	glycochenodeoxycholate	Primary_Bile_Acid_Metabolism	Lipid
235	COMP_ID_32417	0.96580755	0.007094975	0.974450123	docosatrienoate_(22:3n3)	Long_Chain_Polyunsaturated_Fatty_Acid_(n3_and_n6)	Lipid
104	COMP_ID_43761	0.968288299	0.006579946	0.974772372	2-aminoheptanoate	Fatty_Acid,_Amino	Lipid
247	COMP_ID_47112	0.970726567	0.006073797	0.975050516	etiocholanolone_glucuronide	Androgenic_Steroids	Lipid
416	COMP_ID_57474	0.974628333	0.005263957	0.976794173	sphingomyelin_(d18:2/18:1)*	Sphingomyelins	Lipid
12	COMP_ID_52477	0.979018511	0.004352888	0.979018511	1-(1-enyl-palmitoyl)-2-oleoyl-GPE_(P-16:0/18:1)*	Plasmalogen	Lipid
