# Supplementary material for: Metabolite Profile of Treatment-Naive Metabolic Syndrome Subjects in Relation to Cardiovascular Disease Risk
Source: Metabolites. 2021 Apr 13;11(4):236. doi: 10.3390/metabo11040236 (PMC8069178; doi:10.3390/metabo11040236)
Supplement: Supplementary file 1 [file metabolites-11-00236-s001.zip › Table S2_Significant_spear_corr_fram_score_q0.05.csv]

metabolite_ID	p.value	spearman.rho	q.value	biochemical	sub_pathway	super_pathway
COMP_ID_37207	9.08E-07	-0.446394139	0.000832564	androstenediol_(3alpha,_17alpha)_monosulfate_(2)	Androgenic_Steroids	Lipid
COMP_ID_52610	2.07E-05	0.392236591	0.006316089	1-palmitoyl-2-docosahexaenoyl-GPC_(16:0/22:6)	Phosphatidylcholine_(PC)	Lipid
COMP_ID_52616	1.61E-05	0.396931024	0.006316089	1-palmitoyl-2-stearoyl-GPC_(16:0/18:0)	Phosphatidylcholine_(PC)	Lipid
COMP_ID_52611	2.98E-05	0.385208179	0.006838422	1-stearoyl-2-docosahexaenoyl-GPC_(18:0/22:6)	Phosphatidylcholine_(PC)	Lipid
COMP_ID_35153	4.30E-05	0.378034169	0.007784955	1-docosahexaenoylglycerol_(22:6)	Monoacylglycerol	Lipid
COMP_ID_52465	6.79E-05	0.368848259	0.007784955	1-palmitoyl-2-docosahexaenoyl-GPE_(16:0/22:6)*	Phosphatidylethanolamine_(PE)	Lipid
COMP_ID_52466	5.96E-05	0.371491083	0.007784955	1-stearoyl-2-docosahexaenoyl-GPE_(18:0/22:6)*	Phosphatidylethanolamine_(PE)	Lipid
COMP_ID_62277	6.40E-05	0.370070399	0.007784955	hydroxy-CMPF*	Fatty_Acid,_Dicarboxylate	Lipid
COMP_ID_57658	7.70E-05	0.366281479	0.007842467	heneicosapentaenoate_(21:5n3)	Long_Chain_Polyunsaturated_Fatty_Acid_(n3_and_n6)	Lipid
COMP_ID_52697	0.000127048	0.355779735	0.011650334	1-oleoyl-2-docosahexaenoyl-GPC_(18:1/22:6)*	Phosphatidylcholine_(PC)	Lipid
COMP_ID_32425	0.000206424	-0.345248147	0.014560809	dehydroepiandrosterone_sulfate_(DHEA-S)	Androgenic_Steroids	Lipid
COMP_ID_53263	0.00019789	0.346179092	0.014560809	docosahexaenoylcholine	Fatty_Acid_Metabolism_(Acyl_Choline)	Lipid
COMP_ID_15336	0.000179472	0.348322027	0.014560809	tartarate	Food_Component/Plant	Xenobiotics
COMP_ID_37211	0.000252647	-0.340752257	0.016548368	androstenediol_(3beta,17beta)_monosulfate_(1)	Androgenic_Steroids	Lipid
COMP_ID_31787	0.00030207	0.336719634	0.017312381	3-carboxy-4-methyl-5-propyl-2-furanpropanoate_(CMPF)	Fatty_Acid,_Dicarboxylate	Lipid
COMP_ID_18467	0.000298338	0.337002006	0.017312381	eicosapentaenoate_(EPA
COMP_ID_38170	0.000370922	-0.332016378	0.020007989	pregnenolone_sulfate	Pregnenolone_Steroids	Lipid
COMP_ID_62923	0.00050881	-0.32462668	0.023328943	eicosenedioate_(C20:1-DC)*	Fatty_Acid,_Dicarboxylate	Lipid
COMP_ID_39789	0.000474353	-0.326282194	0.023328943	glycyrrhetinate	Food_Component/Plant	Xenobiotics
COMP_ID_32619	0.000486981	-0.32566301	0.023328943	pregnenediol_sulfate_(C21H34O5S)*	Pregnenolone_Steroids	Lipid
COMP_ID_44675	0.000587602	0.321198005	0.024492329	docosahexaenoate_(DHA
COMP_ID_42002	0.00057283	0.321807288	0.024492329	lanthionine	Methionine,_Cysteine,_SAM_and_Taurine_Metabolism	Amino_Acid
COMP_ID_57373	0.000677417	0.317770728	0.027008335	palmitoyl-docosahexaenoyl-glycerol_(16:0/22:6)_[1]*	Diacylglycerol	Lipid
COMP_ID_19130	0.000832184	0.312740085	0.031796362	1,2-dipalmitoyl-GPC_(16:0/16:0)	Phosphatidylcholine_(PC)	Lipid
COMP_ID_54958	0.000948833	0.3094867	0.034803213	palmitoyl-arachidonoyl-glycerol_(16:0/20:4)_[2]*	Diacylglycerol	Lipid
COMP_ID_53031	0.001062413	0.306652805	0.037470492	methylsuccinoylcarnitine	Leucine,_Isoleucine_and_Valine_Metabolism	Amino_Acid
COMP_ID_38271	0.001185076	0.303887334	0.040248689	pristanate	Fatty_Acid,_Branched	Lipid
COMP_ID_52682	0.00128283	-0.301864356	0.042012693	1-(1-enyl-palmitoyl)-2-linoleoyl-GPC_(P-16:0/18:2)*	Plasmalogen	Lipid
COMP_ID_38276	0.001428494	0.299096207	0.043664288	2,3-dihydroxyisovalerate	Food_Component/Plant	Xenobiotics
COMP_ID_57523	0.0014184	0.299279545	0.043664288	docosahexaenoylcarnitine_(C22:6)*	Fatty_Acid_Metabolism_(Acyl_Carnitine,_Polyunsaturated)	Lipid
COMP_ID_43591	0.001545608	0.297050904	0.044291331	N2,N5-diacetylornithine	Urea_cycle
COMP_ID_62922	0.001515775	-0.297558185	0.044291331	pregnenetriol_sulfate*	Pregnenolone_Steroids	Lipid
COMP_ID_32390	0.001777291	0.293388788	0.049387145	N-acetyltyrosine	Tyrosine_Metabolism	Amino_Acid
