# Supplementary material for: Metabolite Profile of Treatment-Naive Metabolic Syndrome Subjects in Relation to Cardiovascular Disease Risk
Source: Metabolites. 2021 Apr 13;11(4):236. doi: 10.3390/metabo11040236 (PMC8069178; doi:10.3390/metabo11040236)
Supplement: Supplementary file 1 [file metabolites-11-00236-s001.zip › Table S1_MWU_from_top20ML_lipidmetab_Rd_IR.csv]

metabolite	p.value	p-adjust	name	SUPER_PATHWAY	SUB_PATHWAY	Biochemical	p.adjust
COMP_ID_32412	0.000295075	0.004346911	butyrylcarnitine_(C4)	Lipid	Fatty_Acid_Metabolism_(also_BCAA_Metabolism)	butyrylcarnitine_(C4)	0.004346911
COMP_ID_15990	0.000434691	0.004346911	glycerophosphorylcholine_(GPC)	Lipid	Phospholipid_Metabolism	glycerophosphorylcholine_(GPC)	0.004346911
COMP_ID_38178	0.001368684	0.008400855	cis-4-decenoylcarnitine_(C10:1)	Lipid	Fatty_Acid_Metabolism_(Acyl_Carnitine,_Monounsaturated)	cis-4-decenoylcarnitine_(C10:1)	0.008400855
COMP_ID_1644	0.001680171	0.008400855	heptanoate_(7:0)	Lipid	Medium_Chain_Fatty_Acid	heptanoate_(7:0)	0.008400855
COMP_ID_31938	0.002212632	0.008850528	5-hydroxyhexanoate	Lipid	Fatty_Acid,_Monohydroxy	5-hydroxyhexanoate	0.008850528
COMP_ID_34035	0.002805721	0.009352404	linolenate_(18:3n3_or_3n6)	Lipid	Long_Chain_Polyunsaturated_Fatty_Acid_(n3_and_n6)	linolenate_(18:3n3_or_3n6)	0.009352404
COMP_ID_57663	0.003451806	0.009862303	2-hydroxybehenate	Lipid	Fatty_Acid,_Monohydroxy	2-hydroxybehenate	0.009862303
COMP_ID_32328	0.00465758	0.010840924	hexanoylcarnitine_(C6)	Lipid	Fatty_Acid_Metabolism_(Acyl_Carnitine,_Medium_Chain)	hexanoylcarnitine_(C6)	0.010840924
COMP_ID_1358	0.004878416	0.010840924	stearate_(18:0)	Lipid	Long_Chain_Saturated_Fatty_Acid	stearate_(18:0)	0.010840924
COMP_ID_36594	0.006510938	0.011838069	1-linoleoyl-GPI*_(18:2)*	Lipid	Lysophospholipid	1-linoleoyl-GPI*_(18:2)*	0.011838069
COMP_ID_61866	0.006131197	0.011838069	heptenedioate_(C7:1-DC)*	Lipid	Fatty_Acid,_Dicarboxylate	heptenedioate_(C7:1-DC)*	0.011838069
COMP_ID_46325	0.008219799	0.013699665	1-arachidonoyl-GPA_(20:4)	Lipid	Lysophospholipid	1-arachidonoyl-GPA_(20:4)	0.013699665
COMP_ID_57365	0.014542008	0.022372319	myristoyl_dihydrosphingomyelin_(d18:0/14:0)*	Lipid	Dihydrosphingomyelins	myristoyl_dihydrosphingomyelin_(d18:0/14:0)*	0.022372319
COMP_ID_57664	0.017335887	0.024765553	N-oleoylserine	Lipid	Endocannabinoid	N-oleoylserine	0.024765553
COMP_ID_36803	0.041100663	0.054800885	3beta,7alpha-dihydroxy-5-cholestenoate	Lipid	Sterol	3beta,7alpha-dihydroxy-5-cholestenoate	0.054800885
COMP_ID_39837	0.050180023	0.062725029	docosadioate_(C22-DC)	Lipid	Fatty_Acid,_Dicarboxylate	docosadioate_(C22-DC)	0.062725029
COMP_ID_57448	0.084382825	0.099273912	glycosyl_ceramide_(d18:1/23:1,_d17:1/24:1)*	Lipid	Hexosylceramides_(HCER)	glycosyl_ceramide_(d18:1/23:1,_d17:1/24:1)*	0.099273912
COMP_ID_57444	0.134174066	0.149082295	glycosyl-N-(2-hydroxynervonoyl)-sphingosine_(d18:1/24:1(2OH))*	Lipid	Hexosylceramides_(HCER)	glycosyl-N-(2-hydroxynervonoyl)-sphingosine_(d18:1/24:1(2OH))*	0.149082295
COMP_ID_62557	0.741945673	0.780995445	3-hydroxyhexanoylcarnitine_(1)	Lipid	Fatty_Acid_Metabolism_(Acyl_Carnitine,_Hydroxy)	3-hydroxyhexanoylcarnitine_(1)	0.780995445
COMP_ID_19266	0.927012883	0.927012883	2-arachidonoylglycerol_(20:4)	Lipid	Monoacylglycerol	2-arachidonoylglycerol_(20:4)	0.927012883
