# Supplementary material for: Metabolite Profile of Treatment-Naive Metabolic Syndrome Subjects in Relation to Cardiovascular Disease Risk
Source: Metabolites. 2021 Apr 13;11(4):236. doi: 10.3390/metabo11040236 (PMC8069178; doi:10.3390/metabo11040236)
Supplement: Supplementary file 1 [file metabolites-11-00236-s001.zip › Table S3_BL_framingham_Strat.csv]

	Overall	High_fram	Low_fram	p	test
n	111	69	42
Age (mean (SD))	55.16 (8.44)	59.29 (6.26)	48.38 (7.08)	<0.001
BMI (median [IQR])	33.66 [31.30, 36.40]	33.42 [31.47, 35.70]	33.87 [31.10, 37.13]	0.513	nonnorm
Weight (median [IQR])	111.80 [101.10, 124.30]	110.00 [100.00, 122.80]	116.20 [102.30, 124.88]	0.266	nonnorm
Syst (mean (SD))	144.20 (18.02)	149.52 (17.97)	135.45 (14.48)	<0.001
Diast (mean (SD))	89.66 (11.10)	92.32 (9.96)	85.29 (11.58)	0.001
Gluc (mean (SD))	5.76 (0.66)	5.83 (0.66)	5.64 (0.64)	0.128
Insulin (median [IQR])	110.00 [70.50, 140.00]	114.00 [72.00, 150.00]	96.00 [69.25, 128.00]	0.326	nonnorm
Framingham (median [IQR])	13.00 [10.50, 15.50]	14.00 [13.00, 16.00]	10.00 [8.25, 11.00]	<0.001	nonnorm
Hba1c (median [IQR])	39.00 [36.00, 42.00]	40.00 [36.50, 42.50]	37.50 [35.00, 40.25]	0.09	nonnorm
HOMA (median [IQR])	3.70 [2.50, 5.13]	4.10 [2.40, 5.44]	3.34 [2.52, 4.64]	0.252	nonnorm
Totchol (median [IQR])	5.09 [4.64, 6.04]	5.36 [4.75, 6.26]	4.77 [4.15, 5.59]	0.003	nonnorm
LDL (median [IQR])	3.33 [2.69, 4.16]	3.60 [2.92, 4.30]	2.87 [2.46, 3.67]	0.002	nonnorm
HDL (median [IQR])	1.07 [0.93, 1.23]	1.05 [0.94, 1.24]	1.10 [0.90, 1.23]	0.862	nonnorm
Trig (median [IQR])	1.43 [1.13, 1.80]	1.40 [1.19, 1.80]	1.44 [1.10, 1.79]	0.896	nonnorm
ALAT (median [IQR])	32.00 [25.00, 39.50]	32.00 [25.00, 38.00]	33.50 [26.25, 42.75]	0.344	nonnorm
CRP (median [IQR])	2.00 [1.10, 3.95]	2.10 [1.15, 4.65]	1.85 [1.10, 3.08]	0.311	nonnorm
Leuko (mean (SD))	6.02 (1.36)	5.82 (1.24)	6.37 (1.50)	0.11
REE (median [IQR])	1921.00 [1773.50, 2142.50]	1872.00 [1728.00, 2059.00]	2009.00 [1894.75, 2210.85]	0.007	nonnorm
Rd (median [IQR])	31.10 [23.41, 38.17]	29.88 [22.65, 36.70]	33.35 [26.34, 44.80]	0.266	nonnorm
