# Supplementary material for: Metabolite Profile of Treatment-Naive Metabolic Syndrome Subjects in Relation to Cardiovascular Disease Risk
Source: Metabolites. 2021 Apr 13;11(4):236. doi: 10.3390/metabo11040236 (PMC8069178; doi:10.3390/metabo11040236)
Supplement: Supplementary file 1 [file metabolites-11-00236-s001.zip › Table S6_Significant_spear_corr_glycerol_rasupp_clinical.csv]

	metabolite	p.value	estimate	q.value
1	Ra_supp	0	1	0
10	HOMA	0.000100204	-0.582443174	0.000751527
9	Insulin	0.000228884	-0.557232648	0.001144419
8	Gluc	0.039960575	-0.330377258	0.149852157
3	BMI	0.362791874	-0.14977456	0.702581907
4	Length	0.399915617	-0.138649638	0.702581907
6	Syst	0.356812238	0.151628799	0.702581907
11	Totchol	0.515226732	-0.107390733	0.702581907
12	LDL	0.51181711	-0.108258649	0.702581907
13	HDL	0.447629064	0.125190669	0.702581907
15	ALAT	0.291292204	-0.173338135	0.702581907
5	Weight	0.632046594	-0.079131228	0.729284531
7	Diast	0.623189494	0.081187969	0.729284531
14	Trig	0.753671529	0.051903331	0.807505209
2	Age	0.843064791	-0.032758669	0.843064791
